# Supplementary material for: Prevalence of Colistin-Resistant Klebsiella pneumoniae Isolates in Turkey over a 20-Year Period: A Systematic Review and Meta-Analysis
Source: Microorganisms. 2025 Apr 24;13(5):974. doi: 10.3390/microorganisms13050974 (PMC12113747; doi:10.3390/microorganisms13050974)
Supplement: Supplementary file 1 [file microorganisms-13-00974-s001.zip]

Archive with 1 entries (1 files):
- microorganisms-3513047-supplementary.pdf
